# Supplementary material for: The Adenylate Cyclase-Encoding Gene crac Is Involved in Clonostachys rosea Mycoparasitism
Source: J Fungi (Basel). 2023 Aug 18;9(8):861. doi: 10.3390/jof9080861 (PMC10455997; doi:10.3390/jof9080861)
Supplement: Supplementary file 1 [file jof-09-00861-s001.zip]

Archive with 1 entries (1 files):
- jof-2530336-supplementary.pdf
